# Supplementary material for: A Mechanism for Value-Sensitive Decision-Making
Source: PLoS One. 2013 Sep 2;8(9):e73216. doi: 10.1371/journal.pone.0073216 (PMC3759446; doi:10.1371/journal.pone.0073216)
Supplement: Matlab Code S1 — Matlab code for stochastic simulation models. (ZIP) [file pone.0073216.s007.zip]

Archive with 117 entries (104 files):
- Matlab SI/
- Matlab SI/Stop_Stochastic/
- Matlab SI/Stop_Stochastic/push.m
- Matlab SI/Stop_Stochastic/fp_locsDVplot.m
- Matlab SI/Stop_Stochastic/stitch.m
- Matlab SI/Stop_Stochastic/simple_triangle.m
- Matlab SI/Stop_Stochastic/thresh_point.m
- Matlab SI/Stop_Stochastic/stoc_thesis.m
- Matlab SI/Stop_Stochastic/get_traj.m
- Matlab SI/Stop_Stochastic/coordsys.m
- Matlab SI/Stop_Stochastic/phase_port_stop_stoc.m
- Matlab SI/Stop_Stochastic/terncoords.m
- Matlab SI/Stop_Stochastic/get_traj_stop.m
- Matlab SI/Stop_Stochastic/f2.png
- Matlab SI/Stop_Stochastic/RUNTHIS_hyst_cloud_movie.m
- Matlab SI/Stop_Stochastic/RUNTHIS_stoch_trajs.m
- Matlab SI/Stop_Stochastic/.QT-5b30-cc6e9bd7-bffff5cc-00
- Matlab SI/Stop_Stochastic/RUNTHIS_stoc_movie.m
- __MACOSX/
- __MACOSX/Matlab SI/
- __MACOSX/Matlab SI/Stop_Stochastic/
- __MACOSX/Matlab SI/Stop_Stochastic/._RUNTHIS_stoc_movie.m
- Matlab SI/Stop_Stochastic/stoch_simplex.m
- Matlab SI/Stop_Stochastic/stoch_cloud.m
- Matlab SI/Stop_Stochastic/get_fps.m
- Matlab SI/Stop_Stochastic/ternaxes.m
- Matlab SI/Stop_2/
- Matlab SI/Stop_2/E4.mat
- Matlab SI/Stop_2/make_data_bounce.m
- Matlab SI/Stop_2/nullcline_points.m
- Matlab SI/Stop_2/Eb4.mat
- Matlab SI/Stop_2/simple_triangle.m
- Matlab SI/Stop_2/Eb1.mat
- Matlab SI/Stop_2/makecurves_b.m
- Matlab SI/Stop_2/E5.mat
- Matlab SI/Stop_2/bouce_edges2.m
- Matlab SI/Stop_2/Eb2.mat
- Matlab SI/Stop_2/E6.mat
- Matlab SI/Stop_2/EbH1.mat
- Matlab SI/Stop_2/terncoords.m
- Matlab SI/Stop_2/get_traj_stop.m
- Matlab SI/Stop_2/fig2_getdata/
- Matlab SI/Stop_2/fig2_getdata/E4.mat
- Matlab SI/Stop_2/fig2_getdata/make_data_bounce.m
- Matlab SI/Stop_2/fig2_getdata/finalplot.m
- Matlab SI/Stop_2/fig2_getdata/Eb4.mat
- Matlab SI/Stop_2/fig2_getdata/Eb1.mat
- Matlab SI/Stop_2/fig2_getdata/makecurves_b.m
- Matlab SI/Stop_2/fig2_getdata/E5.mat
- Matlab SI/Stop_2/fig2_getdata/bouce_edges2.m
- Matlab SI/Stop_2/fig2_getdata/Eb2.mat
- Matlab SI/Stop_2/fig2_getdata/E6.mat
- Matlab SI/Stop_2/fig2_getdata/EbH1.mat
- Matlab SI/Stop_2/fig2_getdata/finalplot_b.m
- Matlab SI/Stop_2/fig2_getdata/makecurves_a.m
- Matlab SI/Stop_2/fig2_getdata/E2.mat
- Matlab SI/Stop_2/fig2_getdata/EbH2.mat
- Matlab SI/Stop_2/fig2_getdata/EbH8.mat
- Matlab SI/Stop_2/fig2_getdata/EbH4.mat
- Matlab SI/Stop_2/fig2_getdata/Eb8.mat
- Matlab SI/Stop_2/fig2_getdata/E3.mat
- Matlab SI/Stop_2/makecurves_a.m
- Matlab SI/Stop_2/RUNTHIS_2.m
- Matlab SI/Stop_2/E2.mat
- Matlab SI/Stop_2/phase_port_stop.m
- Matlab SI/Stop_2/EbH2.mat
- Matlab SI/Stop_2/EbH8.mat
- Matlab SI/Stop_2/EbH4.mat
- Matlab SI/Stop_2/Eb8.mat
- Matlab SI/Stop_2/E3.mat
- Matlab SI/Stop_2/RUNTHIS_3.m
- Matlab SI/Stop_2/RUNTHIS_1.m
- Matlab SI/README.txt
- __MACOSX/Matlab SI/._README.txt
- Matlab SI/Stop_Timescale/
- Matlab SI/Stop_Timescale/nullcline_points.m
- Matlab SI/Stop_Timescale/simple_triangle.m
- Matlab SI/Stop_Timescale/terncoords.m
- Matlab SI/Stop_Timescale/get_traj_stop.m
- Matlab SI/Stop_Timescale/phase_port_stop.m
- Matlab SI/Stop_Timescale/RUNTHIS.m
- Matlab SI/Stop_ER_DT/
- Matlab SI/Stop_ER_DT/simple_triangle.m
- Matlab SI/Stop_ER_DT/erdt_plot_curves.m
- Matlab SI/Stop_ER_DT/ternplot.m
- Matlab SI/Stop_ER_DT/test_script.m
- __MACOSX/Matlab SI/Stop_ER_DT/
- __MACOSX/Matlab SI/Stop_ER_DT/._test_script.m
- Matlab SI/Stop_ER_DT/test2.m
- Matlab SI/Stop_ER_DT/sim_points.m
- Matlab SI/Stop_ER_DT/terncoords.m
- Matlab SI/Stop_ER_DT/get_traj_stop.m
- Matlab SI/Stop_ER_DT/test1.m
- Matlab SI/Stop_ER_DT/vA_4pt25_vB_3pt75_s_5.mat
- Matlab SI/Stop_ER_DT/case3.mat
- Matlab SI/Stop_ER_DT/phase_port_stop.m
- Matlab SI/Stop_ER_DT/vA_4pt25_vB_3pt75_s_2.mat
- Matlab SI/Stop_ER_DT/case2.mat
- Matlab SI/Stop_ER_DT/ternlabel.m
- Matlab SI/Stop_ER_DT/density_pts.m
- Matlab SI/Stop_ER_DT/case4.mat
- Matlab SI/Stop_ER_DT/ternaxes.m
- Matlab SI/Stop_ER_DT/get_traj_stochastic.m
- Matlab SI/Stop_ER_DT/case1.mat
- Matlab SI/Stop_Energy/
- Matlab SI/Stop_Energy/energy.m
- Matlab SI/Stop_1/
- Matlab SI/Stop_1/nullcline_points.m
- Matlab SI/Stop_1/simple_triangle.m
- Matlab SI/Stop_1/terncoords.m
- Matlab SI/Stop_1/get_traj_stop.m
- Matlab SI/Stop_1/phase_port_stop.m
- Matlab SI/Stop_1/RUNTHIS.m
- Matlab SI/Stop_FPlocs/
- Matlab SI/Stop_FPlocs/thresh_point.m
- Matlab SI/Stop_FPlocs/RUNTHIS.m
- Matlab SI/Stop_FPlocs/get_fps.m
