# Supplementary material for: A Mechanism for Value-Sensitive Decision-Making
Source: PLoS One. 2013 Sep 2;8(9):e73216. doi: 10.1371/journal.pone.0073216 (PMC3759446; doi:10.1371/journal.pone.0073216)
Supplement: Matlab Code S1 — Matlab code for stochastic simulation models. (ZIP) [file pone.0073216.s007.zip › Matlab SI/Stop_Stochastic/push.m]

% [y_new] = push(y_old,dt,v,s,k)

% Stochastic update of stop signal model with N options labeled i =
% A,B,C,D,..; each with proportion y_i. y_U = 1-(y_A + y_B + y_C + ...)

% inputs: y_old = current state vector of dimension N
%         dt    = time step
%         v     = N dimensional vector of values v_i for each option
%         s     = scalar parameter magnitude of stop signal
%         k     = scalar noise magnitude parameter


% output: y_new = updated value of state vector


function [y_new] = push(y_old,dt,v,s,k)


N=length(y_old) ; %number of options
ep=1e-8;  % epsilon for division by zero issues

%some checks
if(length(y_old) ~= length(v))
    error('Length Mismatch') ;
end


temp = sum(y_old) - y_old ;   % sum term

yU = 1-sum(y_old) ;


dtpiece = v*yU - y_old.*(1./(v+ep) - v*yU + s*temp)  ;

dWpiece = k*(v~=0).*sqrt(yU^2 + y_old.^2 *(1+yU^2))  ;


dW = sqrt(dt)*randn(N,1) ;


y_new = y_old + dtpiece * dt + dWpiece .* dW ;


end
