# Supplementary material for: A Mechanism for Value-Sensitive Decision-Making
Source: PLoS One. 2013 Sep 2;8(9):e73216. doi: 10.1371/journal.pone.0073216 (PMC3759446; doi:10.1371/journal.pone.0073216)
Supplement: Matlab Code S1 — Matlab code for stochastic simulation models. (ZIP) [file pone.0073216.s007.zip › Matlab SI/Stop_Stochastic/fp_locsDVplot.m]

%%fixed point motion

clc ; clear ; close all ;
ep=1e-6;
pts=100;
thresh=0.7 ; %threshold for threshold plots

s=5 ; n=4 ; DN=linspace(-3,3,pts) ; ar = DN ; 
xlab='\Delta v' ;
ttl=['\sigma=',num2str(s),' , ' , 'v=',num2str(n)] ; 
X1=NaN*zeros(3,length(DN)) ;
X2=NaN*zeros(3,length(DN)) ;
thresharr=zeros(1,length(DN)) ;
Stab=NaN*zeros(3,length(DN)) ;


for j=1:1:length(DN)
    dn=DN(j) ;
    [x1eq,x2eq,stability]=get_fps(s,n,dn);
    nfp=length(x1eq) ;
    
    X1(1:nfp,j) = x1eq ;
    X2(1:nfp,j) = x2eq ;
    Stab(1:nfp,j) = stability ;
    thresharr(j) = thresh_point(s,n,thresh);
    j
end
