# Supplementary material for: A Mechanism for Value-Sensitive Decision-Making
Source: PLoS One. 2013 Sep 2;8(9):e73216. doi: 10.1371/journal.pone.0073216 (PMC3759446; doi:10.1371/journal.pone.0073216)
Supplement: Matlab Code S1 — Matlab code for stochastic simulation models. (ZIP) [file pone.0073216.s007.zip › Matlab SI/Stop_Stochastic/stitch.m]

%fp_locsDVplot

DV1=linspace(-3,3) ;DV=[DV1 fliplr(DV1) DV1] ;
xlab='\Delta v';

for j=1:1:length(DV)
    val=DV(j) ;
    figure; hold on;
    C = (1/2 + 1/2*(X1-X2) );
    Cthresh = (1/2 + 1/2*(thresharr-thresh) ); %threshold vector
    
    for n=1:1:pts
        for m=1:1:3
            if Stab(m,n)==1
                plot(ar(n), C(m,n),'b.','MarkerSize',14) ;
            else
                plot(ar(n), C(m,n),'r.','MarkerSize',14) ;
            end
        end
    end
    plot(ar,Cthresh,'k--','linewidth',2) ;
    plot(ar,1-Cthresh,'k--','linewidth',2) ;
    set(gca,'FontSize',14) ;
    ylabel('Projected Equilibria','fontsize',14) ;
    grid on
    xlabel(xlab,'fontsize',14) ;
    line([val val],[0 1],'color','m','linewidth',2,'linestyle','-.');
    frametitle=[num2str(j,'%06d'),'b.png'];
    print -dpng f1;
    movefile('f1.png',frametitle);
    close all ; 
end


%%

for j=1:1:length(DV)

    frametitle1=[num2str(j,'%06d'),'.png'];
    frametitle2=[num2str(j,'%06d'),'b.png'];


    im1 = imread(frametitle1,'png'); im2 = imread(frametitle2,'png');
    im1=imresize(im1,[900 900]) ;
    im3=[im1 im2] ;
    frametitle=['C',num2str(j,'%06d'),'.png'];
    imwrite(im3,frametitle,'png') ;

end
