# Supplementary material for: A Mechanism for Value-Sensitive Decision-Making
Source: PLoS One. 2013 Sep 2;8(9):e73216. doi: 10.1371/journal.pone.0073216 (PMC3759446; doi:10.1371/journal.pone.0073216)
Supplement: Matlab Code S1 — Matlab code for stochastic simulation models. (ZIP) [file pone.0073216.s007.zip › Matlab SI/Stop_Stochastic/simple_triangle.m]

hold on;
plot ([0 1 0.5 0],[0 0 sin(1/3*pi) 0], 'color', 0.5*[1 1 1], 'linewidth',1,...
    'handlevisibility','off');
set(gca, 'visible', 'off');

% plot background if necessary
if ~isstr(get(gcf,'color')),
    patch('xdata', [0 1 0.5 0], 'ydata', [0 0 sin(1/3*pi) 0], ...
        'edgecolor',0.5*[1 1 1],'facecolor',get(gca,'color'),...
        'handlevisibility','off');
end

daspect([1 1 1]) ; 
