# Supplementary material for: A Mechanism for Value-Sensitive Decision-Making
Source: PLoS One. 2013 Sep 2;8(9):e73216. doi: 10.1371/journal.pone.0073216 (PMC3759446; doi:10.1371/journal.pone.0073216)
Supplement: Matlab Code S1 — Matlab code for stochastic simulation models. (ZIP) [file pone.0073216.s007.zip › Matlab SI/Stop_Stochastic/thresh_point.m]

function [ythresh]=thresh_point(s,v,thresh)

if nargin==0
    s=0;
    v=4;
    thresh=0.7;
end


z=linspace(1/2,2,200) ; zhat = sqrt(z) + 1./sqrt(z) ;
d=s/v ;  D = d^2*zhat.^4 + 36 + 4 * d * zhat.^2 - 4 *d^2 * zhat.^2 ;
y = ( (d*zhat.^2+6+sqrt(D))./(2*zhat*(2+d)) ).^2 ;

psiA = sqrt(y.*z) - 1 ;
psiB = sqrt(y./z) - 1 ;


[~,loc] = min(abs(psiA-thresh)) ;
ythresh = psiB(loc) ; 


end
