# Supplementary material for: A Mechanism for Value-Sensitive Decision-Making
Source: PLoS One. 2013 Sep 2;8(9):e73216. doi: 10.1371/journal.pone.0073216 (PMC3759446; doi:10.1371/journal.pone.0073216)
Supplement: Matlab Code S1 — Matlab code for stochastic simulation models. (ZIP) [file pone.0073216.s007.zip › Matlab SI/Stop_Stochastic/stoc_thesis.m]

v=5 ; dv=0 ; s=0.5 ; 
thresh=0.7;
frametitle='case11.png' ; 
stoch_simplex(v,dv,s,thresh);
movefile('figstoc.png',frametitle);

%%

v=5 ; dv=0 ; s=1.5 ; 
thresh=0.7;
frametitle='case12.png' ; 
stoch_simplex(v,dv,s,thresh);
movefile('figstoc.png',frametitle);


%%

v=5 ; dv=0 ; s=3.5 ; 
thresh=0.7;
frametitle='case13.png' ; 
stoch_simplex(v,dv,s,thresh);
movefile('figstoc.png',frametitle);


%%

v=5 ; dv=0.25 ; s=0.5 ; 
thresh=0.7;
frametitle='case21.png' ; 
stoch_simplex(v,dv,s,thresh);
movefile('figstoc.png',frametitle);


%%

v=5 ; dv=0.25 ; s=2 ; 
thresh=0.7;
frametitle='case22.png' ; 
stoch_simplex(v,dv,s,thresh);
movefile('figstoc.png',frametitle);


%%

v=5 ; dv=0.25 ; s=4 ; 
thresh=0.7;
frametitle='case23.png' ; 
stoch_simplex(v,dv,s,thresh);
movefile('figstoc.png',frametitle);

%%
v=5 ; dv=-2 ; s=5 ; 
thresh=0.7;
frametitle='case31.png' ; 
stoch_simplex(v,dv,s,thresh);
movefile('figstoc.png',frametitle);

%%
v=5 ; dv=0 ; s=5 ; 
thresh=0.7;
frametitle='case32.png' ; 
stoch_simplex(v,dv,s,thresh);
movefile('figstoc.png',frametitle);

%%
v=5 ; dv=2 ; s=5 ; 
thresh=0.7;
frametitle='case33.png' ; 
stoch_simplex(v,dv,s,thresh);
movefile('figstoc.png',frametitle);
