# Supplementary material for: A Mechanism for Value-Sensitive Decision-Making
Source: PLoS One. 2013 Sep 2;8(9):e73216. doi: 10.1371/journal.pone.0073216 (PMC3759446; doi:10.1371/journal.pone.0073216)
Supplement: Matlab Code S1 — Matlab code for stochastic simulation models. (ZIP) [file pone.0073216.s007.zip › Matlab SI/Stop_Stochastic/get_traj.m]

% [Y]=get_traj(y0,dt,k,S,V)

% Trajectory of stop signal model with N options
% Output: Y = N x steps matrix with each column having the state at any
% time step
% Input: y0 = N dimensional vector of initial condition
%        dt = time step
%        k  = noise parameter
%        S  = 1 x steps matrix of value of stop signal sigma at each time step
%        V  = N x steps matrix of values at each time step


function [Y]=get_traj(y0,dt,k,S,V)

[N,steps]=size(V) ;

%some checks
if length(S)~=steps || length(y0)~=N
    error('S V Size conflict') ;
end

Y=zeros(N,steps) ;
Y(:,1) = y0 ;

for j=2:1:steps
    s = S(j) ;
    v = V(:,j) ;
    [Y(:,j)] = push(Y(:,j-1),dt,v,s,k);
end


end
