# Supplementary material for: A Mechanism for Value-Sensitive Decision-Making
Source: PLoS One. 2013 Sep 2;8(9):e73216. doi: 10.1371/journal.pone.0073216 (PMC3759446; doi:10.1371/journal.pone.0073216)
Supplement: Matlab Code S1 — Matlab code for stochastic simulation models. (ZIP) [file pone.0073216.s007.zip › Matlab SI/Stop_Stochastic/coordsys.m]

w=5 ; x=0.03*w ; %w in inches is width of each fig
close all;

f2=figure('Visible','off') ;  clf;
set(f2,'units','inches','position',[1 1 w+2*x w+2*x]);
simple_triangle;ax2=gca;
set(ax2,'units','inches','pos',[x x w w]) ;


an=annotation(f2,'textbox',[0 0 .1 .1],'string','U','FontSize',20,'FontWeight','b'); set(an,'LineStyle','none','FitBoxToText','on') ;
an=annotation(f2,'textbox',[.45 .88 .1 .1],'string','B','FontSize',20,'FontWeight','b'); set(an,'LineStyle','none','FitBoxToText','on') ;
an=annotation(f2,'textbox',[.95 0 .1 .1],'string','A','FontSize',20,'FontWeight','b'); set(an,'LineStyle','none','FitBoxToText','on') ;

set(ax2,'units','inches','pos',[x x w w]) ;
axis(ax2,[0 1 0 sqrt(3)/2])
set(f2,'PaperPositionMode','auto');
set(f2,'Visible','on') ;

hold on;

x=1; 
yB=linspace(0,.5) ; yA=x*(1+yB)-1 ;
[a1,b1]=terncoords(yA,yB ) ; 
plot(ax2,a1,b1,'k--','linewidth',2) ; 

x=.75; 
yB=linspace(0.35,.71) ; yA=x*(1+yB)-1 ;
[a1,b1]=terncoords(yA,yB ) ; 
plot(ax2,a1,b1,'k--','linewidth',2) ; 

x=1.5; 
yB=linspace(0,.2) ; yA=x*(1+yB)-1 ;
[a1,b1]=terncoords(yA,yB ) ; 
plot(ax2,a1,b1,'k--','linewidth',2) ; 


z=2; 
yB=linspace(0,1) ; yA=(z-1-yB)./(1+yB) ;
[a1,b1]=terncoords(yA,yB ) ; 
plot(ax2,a1,b1,'k--','linewidth',2) ; 

z=1.75; 
yB=linspace(0,.75) ; yA=(z-1-yB)./(1+yB) ;
[a1,b1]=terncoords(yA,yB ) ; 
plot(ax2,a1,b1,'k--','linewidth',2) ;

z=1.5; 
yB=linspace(0,.5) ; yA=(z-1-yB)./(1+yB) ;
[a1,b1]=terncoords(yA,yB ) ; 
plot(ax2,a1,b1,'k--','linewidth',2) ;


z=1.25; 
yB=linspace(0,.25) ; yA=(z-1-yB)./(1+yB) ;
[a1,b1]=terncoords(yA,yB ) ; 
plot(ax2,a1,b1,'k--','linewidth',2) ;
