# Supplementary material for: A Mechanism for Value-Sensitive Decision-Making
Source: PLoS One. 2013 Sep 2;8(9):e73216. doi: 10.1371/journal.pone.0073216 (PMC3759446; doi:10.1371/journal.pone.0073216)
Supplement: Matlab Code S1 — Matlab code for stochastic simulation models. (ZIP) [file pone.0073216.s007.zip › Matlab SI/Stop_Stochastic/phase_port_stop_stoc.m]

%phase portrait plotting for 2D system

function [af,bf,stability,a,b]=phase_port_stop_stoc(s,nA,nB,anal_slow,thresh)
%% Parameters and symbolic equations
if nargin ==0
    s=4;
    nA=4.2;
    nB=3.8;
    anal_slow=1 ; %set to 1 to show analytical slow manifold
    thresh=0.7 ;
    
elseif nargin==3
    anal_slow=0 ;
    thresh=0 ;
elseif nargin==4
    thresh=0 ; 
end

syms x1 x2 real ;
xU = 1-x1-x2 ;
f1= -1/nA * x1 + nA*xU*(x1+1) - s*x1*x2 ;
f2= -1/nB * x2 + nB*xU*(x2+1) - s*x1*x2 ;
vfield = [f1 ; f2 ; -f1-f2] ;
vfieldn = matlabFunction(vfield) ;


%% SET UP FIGURE PROPERTIES
w=5 ; x=0.03*w ; %w in inches is width of each fig
close all;

f2=figure('Visible','off') ;  clf;
set(f2,'units','inches','position',[1 1 w+2*x w+2*x]);
simple_triangle;ax2=gca;
set(ax2,'units','inches','pos',[x x w w]) ;


%% FIXED POINTS
[x1eq, x2eq] = solve(vfield(1),vfield(2)) ;  %fixed points


x1eq = eval(x1eq)  ;x2eq=eval(x2eq) ;

%determine stability
J = jacobian(vfield, [x1,x2]) ;  J=J(1:2,1:2) ;

stability= zeros(1,length(x1eq)) ; %stability=1 when fixed pt is stable

for k=1:1:length(x1eq)
    Jac = subs(J,{x1,x2},{x1eq(k),x2eq(k)}) ; d = eig(Jac) ;
    if sum( ~(d<0)) == 0
        stability(k) =1 ;
    end
end
[af,bf]=terncoords(x1eq,x2eq) ;

%%  FPS

for n=1:1:length(x1eq)
    if stability(n)==1
        plot(ax2,af(n),bf(n),'ok','MarkerSize',15,'Markerfacecolor','k') ; %star marker for stable
    else
        plot(ax2,af(n),bf(n),'ok','MarkerSize',15,'linewidth',2) ; %hollow marker unstable
    end
end


%% ANALYTICAL SLOW MANIFOLD CASE (b)
a=0; b=0 ; 
if anal_slow
    z=linspace(1/2,2) ; zhat = sqrt(z) + 1./sqrt(z) ;
    d=s/nA ;  D = d^2*zhat.^4 + 36 + 4 * d * zhat.^2 - 4 *d^2 * zhat.^2 ;
    y = ( (d*zhat.^2+6+sqrt(D))./(2*zhat*(2+d)) ).^2 ;
    psiA = sqrt(y.*z) - 1 ;
    psiB = sqrt(y./z) - 1 ;
    [a,b]=terncoords(psiA,psiB) ;
end


%% PLOT THRESHOLDS
temp=linspace(0,1-thresh) ; 
[a1,b1]=terncoords(thresh+0*temp , temp) ; 
plot(ax2,a1,b1,'k--','linewidth',2) ; 
[a1,b1]=terncoords(temp,thresh+0*temp ) ; 
plot(ax2,a1,b1,'k--','linewidth',2) ; 


%% PRINTING

%,num2str(s,'%5.1f'),'\n ', 'v_A = ',num2str(nA,'%5.1f'), '\n ', 'v_B =',num2str(nB,'%5.1f')],

text('Interpreter','latex', 'String',['$$\sigma =',num2str(s,'%5.2f'),'\;\;\overline{v}=',num2str((nA+nB)/2,'%5.2f'),'\;\;\Delta v=',num2str(nA-nB,'%5.2f'),'$$'], 'Position',[.05 -.05],'FontSize',20);

an=annotation(f2,'textbox',[0 0 .1 .1],'string','U','FontSize',20,'FontWeight','b'); set(an,'LineStyle','none','FitBoxToText','on') ;
an=annotation(f2,'textbox',[.45 .88 .1 .1],'string','B','FontSize',20,'FontWeight','b'); set(an,'LineStyle','none','FitBoxToText','on') ;
an=annotation(f2,'textbox',[.95 0 .1 .1],'string','A','FontSize',20,'FontWeight','b'); set(an,'LineStyle','none','FitBoxToText','on') ;

set(ax2,'units','inches','pos',[x x w w]) ;
axis(ax2,[0 1 0 sqrt(3)/2])
set(f2,'PaperPositionMode','auto');
set(f2,'Visible','on') ;


end
