# Supplementary material for: A Mechanism for Value-Sensitive Decision-Making
Source: PLoS One. 2013 Sep 2;8(9):e73216. doi: 10.1371/journal.pone.0073216 (PMC3759446; doi:10.1371/journal.pone.0073216)
Supplement: Matlab Code S1 — Matlab code for stochastic simulation models. (ZIP) [file pone.0073216.s007.zip › Matlab SI/Stop_Stochastic/get_traj_stop.m]

function [t,X] = get_traj_stop(x0,s,nA,nB,tf)

[t,X1] = ode15s(@social,[0 tf],[x0(1) x0(2)]);

X = [X1(:,1) X1(:,2) ( 1- X1(:,1)-X1(:,2) ) ] ; 

    function dx = social(t,x)
        
        dx=zeros(2,1) ;
        xU = 1-x(1)-x(2) ; 
        dx(1)= -1/nA * x(1) + nA*xU*(x(1)+1) - s*x(1)*x(2) ; 
        dx(2)= -1/nB * x(2) + nB*xU*(x(2)+1) - s*x(1)*x(2) ; 
         
        
    end


end
