# Supplementary material for: A Mechanism for Value-Sensitive Decision-Making
Source: PLoS One. 2013 Sep 2;8(9):e73216. doi: 10.1371/journal.pone.0073216 (PMC3759446; doi:10.1371/journal.pone.0073216)
Supplement: Matlab Code S1 — Matlab code for stochastic simulation models. (ZIP) [file pone.0073216.s007.zip › Matlab SI/Stop_Stochastic/RUNTHIS_hyst_cloud_movie.m]

%% Dv change

v=4 ;
DV1=linspace(-3,3) ;DV=[DV1 fliplr(DV1) DV1] ; 


s=5 ; 
pts=50 ; 
ptsV=zeros(2,pts) ; ptsV(:,1)=.4 ; ptsV(:,2)=0.4 ; 

for j=1:1:length(DV)
   dv=DV(j) ;
   [ptsV]=stoch_cloud(v,dv,s,ptsV);
   frametitle=[num2str(j,'%06d'),'.png']; 
   movefile('figcloud.png',frametitle);
    
end
