# Supplementary material for: A Mechanism for Value-Sensitive Decision-Making
Source: PLoS One. 2013 Sep 2;8(9):e73216. doi: 10.1371/journal.pone.0073216 (PMC3759446; doi:10.1371/journal.pone.0073216)
Supplement: Matlab Code S1 — Matlab code for stochastic simulation models. (ZIP) [file pone.0073216.s007.zip › Matlab SI/Stop_Stochastic/RUNTHIS_stoch_trajs.m]

% Use functions push and get_traj to study stochastic dynamics of stop
% signal model 

clc; clear ; close all ;
ftsz=14 ; %font size 

%% SIMPLE 3rd OPTION ENTERS THE MIX AT HALFTIME
N=3;
dt=0.01 ; steps = 6000 ;  %timing
s = 1 ; S=s*ones(1,steps) ;  % stop signal, low
k=0.05*1 ;  
v = 3*[1 1 0]' ; V=kron(v,ones(1,steps)) ;  % also low intial prefs

V(3,steps/2:end)=5 ;  % late entrace of stronger third preference


y0=zeros(N,1) ; N=length(y0) ; 


%% BREAK DEADLOCK BY INCREASING STOP SIGNAL
N=2 ; 
dt=0.01 ; steps = 6000 ;  %timing
s = 1 ; S=s*ones(1,steps) ;  % stop signal, low
k=0.05*1 ;  
v = 3*[1 1]' ; V=kron(v,ones(1,steps)) ;  % also low intial prefs

y0=zeros(N,1); N=length(y0) ; 

S(steps/2:end)=4 ;  % increase stop signal at half time


%% STOP SIGNAL RAMPS UP TO A NEW FINAL VALUE
N=2 ; 
dt=0.01 ; steps = 8000 ;  %timing
s = 0.001 ; S=s*ones(1,steps) ;  % stop signal, low
k=0.05*1 ;  
v = 3*[1 1]' ; V=kron(v,ones(1,steps)) ;  % also low intial prefs

y0=zeros(N,1); N=length(y0) ; 


% ramp stuff
step_start=1 ; %steps*.3 ;
step_end = 5000   %steps*.6 ; 
s_final = 3 ; 
S(step_start:step_end)= s+(s_final-s)*(0:1:step_end-step_start)/(step_end-step_start);  % increase stop signal at half time
S(step_end:end) = s_final ; 


%% BREAK DEADLOCK BY INCREASING STOP SIGNAL 3 OPTIONS
N=4 ; 
dt=0.01 ; steps = 6000 ;  %timing
s = .1 ; S=s*ones(1,steps) ;  % stop signal, low
k=0.05*1 ;  
v = 10*[1 1 1 1]' ; V=kron(v,ones(1,steps)) ;  % also low intial prefs

y0=zeros(N,1); N=length(y0) ; 

S(steps/2:end)=20 ;  % increase stop signal at half time


%% PLOTTING TOOLS

[Y]=get_traj(y0,dt,k,S,V) ; 
figure; hold all ; 
for j=1:1:N
    plot(dt*(0:1:steps-1) , Y(j,:),'LineWidth',2);
end


xlabel('Time','FontSize',ftsz) ;
ylabel('Population Frequency y_{i}','FontSize',ftsz) ;
grid on;
set(gca,'FontSize',ftsz) ; 

labels = char(65:1:65+N-1) ;

legend(labels') ; 


%%

figure;

plot(dt*(0:1:steps-1),S,'k','linewidth',2);
axis([0 dt*(steps-1) 0 s_final+1]) ;
grid on;
set(gca,'fontsize',14)
