# Supplementary material for: A Mechanism for Value-Sensitive Decision-Making
Source: PLoS One. 2013 Sep 2;8(9):e73216. doi: 10.1371/journal.pone.0073216 (PMC3759446; doi:10.1371/journal.pone.0073216)
Supplement: Matlab Code S1 — Matlab code for stochastic simulation models. (ZIP) [file pone.0073216.s007.zip › Matlab SI/Stop_Stochastic/RUNTHIS_stoc_movie.m]

%% SYM or ASYM

v=4 ;
dv=0.1 ;
S=linspace(0.01,6) ; 
thresh=0.7 ;


 

for j=1:1:length(S)
   s=S(j) ;
   stoch_simplex(v,dv,s,thresh);
   frametitle=[num2str(j,'%06d'),'.png']; 
   movefile('figstoc.png',frametitle);
   j
end


%% Dv change

% v=4 ;
% DV=linspace(-1,1) ;
% s=4 ; 
% thresh=0.7 ;
% 
% for j=1:1:length(DV)
%    dv=DV(j) ;
%    stoch_simplex(v,dv,s,thresh);
%    frametitle=[num2str(j,'%06d'),'.png']; 
%    movefile('figstoc.png',frametitle);
%     
% end
