# Supplementary material for: A Mechanism for Value-Sensitive Decision-Making
Source: PLoS One. 2013 Sep 2;8(9):e73216. doi: 10.1371/journal.pone.0073216 (PMC3759446; doi:10.1371/journal.pone.0073216)
Supplement: Matlab Code S1 — Matlab code for stochastic simulation models. (ZIP) [file pone.0073216.s007.zip › Matlab SI/Stop_Stochastic/stoch_simplex.m]

% function to plot simplex for stochastic dynamics identical to phase
% portraits

function []=stoch_simplex(n,dn,s,thresh)

clc; close all;

if nargin==0
    %model parameters
    n=4 ; s= 2; dn=.1 ; thresh=0.70 ;
end


pts=50; % number of stochastic trajectories
k=0.1 ; %noise intensity

%conversion, basic background portrait, obtain fixed points and stability
nA=n+dn/2 ; nB=n-dn/2 ;
anal_slow = 0 ; %make =1 to plot slow manifold
[af1,bf1,stability,a,b] = phase_port_stop_stoc(s,nA,nB,anal_slow,thresh) ;


N=2 ; dt=0.01 ; steps = 3000 ;  %timing
y0=zeros(N,1);  %initial condition

S=s*ones(steps,1) ; vp = [n+dn/2 n-dn/2]' ; V=kron(vp,ones(1,steps)) ;

thresh_reach=zeros(pts,1) ;

hold all;
for j=1:1:pts
    [Y]=get_traj(y0,dt,k,S,V) ;
    [af,bf]=terncoords(Y(1,:),Y(2,:)) ;
    thresh_reach(j) = reaching(Y(1,:),Y(2,:)) ;
    
    if (dn>0 && thresh_reach(j)==1) || (dn<0 && thresh_reach(j)==2)
        color='g' ;
    elseif (dn>0 && thresh_reach(j)==2) || (dn<0 && thresh_reach(j)==1)
        color='r' ;
    elseif thresh_reach(j)~=0
        color='b' ;
    else
        color='c' ;
    end
    plot(af,bf,color);
end
hold off ;

%replot fixed points to appear on top
hold on;
for n=1:1:length(af1)
    if stability(n)==1
        plot(af1(n),bf1(n),'ok','MarkerSize',15,'Markerfacecolor','k') ; %star marker for stable
    else
        plot(af1(n),bf1(n),'ok','MarkerSize',15,'linewidth',2) ; %hollow marker unstable
    end
end

%plot analytical slow manifold
if a~=0
    plot(a,b,'m--','linewidth',4) ;
end


%plot bar plot showing threshold reaching fractions
h1=axes('position',[.71 .64 .25 .30]) ;
b1 = sum(thresh_reach==1)/pts ; b2 = sum(thresh_reach==2)/pts ;
b3 = sum(thresh_reach==0)/pts ; 


bar([b1 b2 b3]); colormap summer
set(h1,'XTickLabel',{'A', 'B' ,'None'})
set(h1,'FontSize',.8*14) ;
axis tight;set(h1,'ylim',[0 1]);
set(gca,'Color',[0.9,0.9,1]);
set(gca,'ytick',0:.2:1)
box off; grid on;


print(gcf,'-r300','-dpng','f2.png') ;
movefile('f2.png','figstoc.png');


%threshold trajectory reaching function

    function [out]=reaching(Y1,Y2)
        
        if sum(Y1>thresh)>0
            out=1 ;
        elseif sum(Y2>thresh)>0
            out=2 ;
        else
            out=0 ;
        end
        
        
    end


end
