# Supplementary material for: A Mechanism for Value-Sensitive Decision-Making
Source: PLoS One. 2013 Sep 2;8(9):e73216. doi: 10.1371/journal.pone.0073216 (PMC3759446; doi:10.1371/journal.pone.0073216)
Supplement: Matlab Code S1 — Matlab code for stochastic simulation models. (ZIP) [file pone.0073216.s007.zip › Matlab SI/Stop_Stochastic/stoch_cloud.m]

% function to plot simplex for stochastic dynamics identical to phase
% portraits

function [ptsV]=stoch_cloud(n,dn,s,ptsV)

clc; close all;

if nargin==0
    %model parameters
    n=4 ; s= 5; dn=.1 ; 
    ptsV =zeros(2,50) ; 
    
end


k= 1* 0.1 ; %noise intensity

%conversion, basic background portrait, obtain fixed points and stability
nA=n+dn/2 ; nB=n-dn/2 ;
anal_slow = 0 ; %make =1 to plot slow manifold
[af1,bf1,stability,a,b] = phase_port_stop_stoc(s,nA,nB,anal_slow,0.7) ;


dt=0.1 ;   %timing


vp = [n+dn/2 n-dn/2]' ;[~,pts]=size(ptsV) ; 


hold on;
for j=1:1:pts
    ptsV(:,j) = push(ptsV(:,j),dt,vp,s,k);
end

p1 = ptsV(1,:) ; p2= ptsV(2,:) ;
loc = p1>=0 & p1<=1 & p2>=0 & p2<=1 & 1-p1-p2 >=0 & 1-p1-p2<=1 ; 
p1=p1(loc);
p2=p2(loc);


[af,bf]=terncoords(p1,p2) ;
plot(af,bf,'ko','markerfacecolor','b','markersize',10);


%replot fixed points to appear on top
for n=1:1:length(af1)
    if stability(n)==1
        plot(af1(n),bf1(n),'ok','MarkerSize',15,'Markerfacecolor','k') ; %star marker for stable
    else
        plot(af1(n),bf1(n),'ok','MarkerSize',15,'linewidth',2) ; %hollow marker unstable
    end
end

%plot analytical slow manifold
if a~=0
    plot(a,b,'m--','linewidth',4) ;
end


%plot bar plot showing threshold reaching fractions
% h1=axes('position',[.71 .64 .25 .30]) ;
% b1 = sum(thresh_reach==1)/pts ; b2 = sum(thresh_reach==2)/pts ;
% b3 = sum(thresh_reach==0)/pts ; 
% bar([b1 b2 b3]); colormap summer
% set(h1,'XTickLabel',{'A', 'B' ,'None'})
% set(h1,'FontSize',.8*14) ;
% axis tight;set(h1,'ylim',[0 1]);
% set(gca,'Color',[0.9,0.9,1]);
% set(gca,'ytick',0:.2:1)
% box off; grid on;


print(gcf,'-r300','-dpng','f2.png') ;
movefile('f2.png','figcloud.png');


end
