# Supplementary material for: A Mechanism for Value-Sensitive Decision-Making
Source: PLoS One. 2013 Sep 2;8(9):e73216. doi: 10.1371/journal.pone.0073216 (PMC3759446; doi:10.1371/journal.pone.0073216)
Supplement: Matlab Code S1 — Matlab code for stochastic simulation models. (ZIP) [file pone.0073216.s007.zip › Matlab SI/Stop_Stochastic/get_fps.m]

function [x1eq,x2eq,stability]=get_fps(s,n,dn)
% Parameters
if nargin ==0
    s=20;
    n=10;
    dn=1;
end
nA= n+dn/2 ; nB=n-dn/2 ;
syms x1 x2 real ;
xU = 1-x1-x2 ;
f1= -1/nA * x1 + nA*xU*(x1+1) - s*x1*x2 ;
f2= -1/nB * x2 + nB*xU*(x2+1) - s*x1*x2 ;
vfield = [f1 ; f2 ; -f1-f2] ;

% FIXED POINTS
[x1eq, x2eq] = solve(vfield(1),vfield(2)) ;  %fixed points
x1eq = eval(x1eq)  ;x2eq=eval(x2eq) ;

%determine stability
J = jacobian(vfield, [x1,x2]) ;  J=J(1:2,1:2) ;

stability= zeros(length(x1eq),1) ; %stability=1 when fixed pt is stable

for k=1:1:length(x1eq)
    Jac = subs(J,{x1,x2},{x1eq(k),x2eq(k)}) ; d = eig(Jac) ;
    if sum( ~(d<0)) == 0
        stability(k) =1 ;
    end
end

picks = x1eq>=0 & x1eq<=1 & x2eq>=0 & x2eq<=1 ;

x1eq = x1eq(picks) ; 
x2eq = x2eq(picks) ; 
stability = stability(picks) ; 

end
