# Supplementary material for: A Mechanism for Value-Sensitive Decision-Making
Source: PLoS One. 2013 Sep 2;8(9):e73216. doi: 10.1371/journal.pone.0073216 (PMC3759446; doi:10.1371/journal.pone.0073216)
Supplement: Matlab Code S1 — Matlab code for stochastic simulation models. (ZIP) [file pone.0073216.s007.zip › Matlab SI/Stop_2/make_data_bounce.m]

function out = make_data_bounce(pt)

global xA xB xU ; 


S=pt(1) ; v=pt(2); dv=pt(3) ;  

nA= v + dv/2 ;
nB= v - dv/2 ;
    
[xAeq, xBeq] = solve(-xA/nA + nA*xU*(1+xA) - S*xA*xB,-xB/nB + nB*xU*(1+xB) - S*xA*xB ) ;

xAeq = double(xAeq); xBeq = double(xBeq);

t=xAeq<0 ; xAeq(t)=[] ; xBeq(t)=[] ;
t=xBeq<0 ; xAeq(t)=[] ; xBeq(t)=[] ;
t=xAeq>1 ; xAeq(t)=[] ; xBeq(t)=[] ;
t=xBeq>1 ; xAeq(t)=[] ; xBeq(t)=[] ;

if length(xAeq) == 1
    out = 1 ;
else
    out =2 ;
end


%  if norm(pt,12)<=1
%      out =2;
%  else
%      out=1 ;
%  end


end
