# Supplementary material for: A Mechanism for Value-Sensitive Decision-Making
Source: PLoS One. 2013 Sep 2;8(9):e73216. doi: 10.1371/journal.pone.0073216 (PMC3759446; doi:10.1371/journal.pone.0073216)
Supplement: Matlab Code S1 — Matlab code for stochastic simulation models. (ZIP) [file pone.0073216.s007.zip › Matlab SI/Stop_2/nullcline_points.m]

% v is a symbolic expression with independent sym variables x1 and x2
% function solves v=0 and returns points (x1,x2) that solve the eqn
% x1, x2 assumed to be between 0 and 1 and x1+x2<=1 (simplex prop)


function [dataout]=nullcline_points(v,pts)


x2eq = solve(v,'x2') ;
z1eq = solve(v,'x1') ; 
x2n  = matlabFunction(x2eq) ; 
z1n  = matlabFunction(z1eq) ; 

NL = length(x2eq) ; 
ZL = length(z1eq)  ; 

x1p = linspace(0,1,pts) ; %rand (1,pts) ;
z2p = linspace(0,1,pts) ; %rand (1,pts) ;

x2p=zeros(NL,length(x1p)); 
z1p=zeros(ZL,length(z2p)) ; 


for j=1:1:length(x1p)
    x2p(:,j) = x2n(x1p(j)) ;
end

for j=1:1:length(z2p)
    z1p(:,j) = z1n(z2p(j)) ;
end

%fix points outside simplex
x2p( x2p+kron(x1p,ones(NL,1))> 1) = NaN ;
x2p( x2p < 0) = NaN ;
x2p( imag(x2p)~=0) = NaN ;

%fix points outside simplex
z1p( z1p+kron(z2p,ones(ZL,1))> 1) = NaN ;
z1p( z1p< 0) = NaN ;
z1p( imag(z1p)~=0) = NaN ;


dataout=[NaN;NaN] ; 


for j=1:1:NL
    data = x2p(j,:) ; plotxy=[x1p(~isnan(data)); data(~isnan(data))];
    [~,d2] = size(plotxy) ; 
    dataout(:,end:end+d2-1) = plotxy ; 
end
for j=1:1:ZL
    data = z1p(j,:) ; plotxy=[data(~isnan(data)); z2p(~isnan(data))];
    [~,d2] = size(plotxy) ; 
    dataout(:,end:end+d2-1) = plotxy ; 
end


end
