# Supplementary material for: A Mechanism for Value-Sensitive Decision-Making
Source: PLoS One. 2013 Sep 2;8(9):e73216. doi: 10.1371/journal.pone.0073216 (PMC3759446; doi:10.1371/journal.pone.0073216)
Supplement: Matlab Code S1 — Matlab code for stochastic simulation models. (ZIP) [file pone.0073216.s007.zip › Matlab SI/Stop_2/makecurves_b.m]

global xA xB xU ;
syms xA xB real; xU=1-xA-xB ;


space=70 ;
sarr= [1 2 4 8] ;

for k=1:1:length(sarr)

    s=sarr(k) ;
    
    v=linspace(8,100,space)' ;
    dvmax=0.9*v ;
    
    A_init =[s*ones(space,1) v dvmax] ;
    B_init =[s*ones(space,1) v 0*ones(space,1)] ;
    
    
    [Eb]=bouce_edges2(A_init, B_init ,  0.01);
    
    save(['EbH',num2str(s)], 'Eb','s' ) ;
    
    clear Eb
end
