# Supplementary material for: A Mechanism for Value-Sensitive Decision-Making
Source: PLoS One. 2013 Sep 2;8(9):e73216. doi: 10.1371/journal.pone.0073216 (PMC3759446; doi:10.1371/journal.pone.0073216)
Supplement: Matlab Code S1 — Matlab code for stochastic simulation models. (ZIP) [file pone.0073216.s007.zip › Matlab SI/Stop_2/bouce_edges2.m]

% E: Output edge points
% A_init: Initial exterior points 2 or 3D matrix
% B_init: Initial interior points 2 or 3D matrix
%pts: how many points
%epsilon: parameter 


function [E]=bouce_edges2(A_init, B_init ,  epsilon) 

%dimension
[pts,dim] = size(B_init) ;


%output edges
E = zeros(pts ,dim) ;


for j=1:1:pts
    tic
    A=A_init(j,:) ;
    B=B_init(j,:) ;
    
    while norm(A-B,2) > epsilon
        [A,B] = update( A , B ) ;
    end
    E(j,:) = (A+B)/2 ;
    j
    toc
end

    function [A,B] = update( A , B )
        
        valB = make_data_bounce(B) ;
        C=(A+B)/2 ;  
        valC = make_data_bounce(C) ;
        
        if valB==1
            A=B ;  %A*NaN 
        else
            if valC==1
                A=C;
            else
                B=C ; 
            end            
        end
        
        
        
    end


end
