# Supplementary material for: A Mechanism for Value-Sensitive Decision-Making
Source: PLoS One. 2013 Sep 2;8(9):e73216. doi: 10.1371/journal.pone.0073216 (PMC3759446; doi:10.1371/journal.pone.0073216)
Supplement: Matlab Code S1 — Matlab code for stochastic simulation models. (ZIP) [file pone.0073216.s007.zip › Matlab SI/Stop_2/terncoords.m]

% TERNCOORDS calculate rectangular coordinates of fractions on a ternary plot
%   [X, Y] = TERNCOORDS(FA, FB) returns the rectangular X and Y coordinates
%   for the point with a fraction defined by FA and FB.  It is assumed that
%   FA and FB are sensible fractions.
%
%   [X, Y] = TERNCOORDS(FA, FB, FC) returns the same.  FC is assumed to be
%   the remainder when subtracting FA and FB from 1.

% Author: Carl Sandrock 20050211

% Modifications

% Modifiers

function [x, y] = terncoords(fA, fB, fC)
if nargin < 3
    fC = 1 - (fA + fB);
end

y = fB*sin(deg2rad(60));
x = fA + y*cot(deg2rad(60));
