# Supplementary material for: A Mechanism for Value-Sensitive Decision-Making
Source: PLoS One. 2013 Sep 2;8(9):e73216. doi: 10.1371/journal.pone.0073216 (PMC3759446; doi:10.1371/journal.pone.0073216)
Supplement: Matlab Code S1 — Matlab code for stochastic simulation models. (ZIP) [file pone.0073216.s007.zip › Matlab SI/Stop_2/fig2_getdata/makecurves_a.m]

global xA xB xU ;
syms xA xB real; xU=1-xA-xB ; 


v= 5 ; dvmax=0.9*v ; 

space=50 ;
s=linspace(0,6,space) ;


A_init =[s' v*ones(space,1) dvmax*ones(space,1)] ; 
B_init =[s' v*ones(space,1) 0*ones(space,1)] ; 


[E]=bouce_edges2(A_init, B_init ,  0.01); 

save(['E',num2str(v)], 'E','v' ) ;
clear ;
