# Supplementary material for: A Mechanism for Value-Sensitive Decision-Making
Source: PLoS One. 2013 Sep 2;8(9):e73216. doi: 10.1371/journal.pone.0073216 (PMC3759446; doi:10.1371/journal.pone.0073216)
Supplement: Matlab Code S1 — Matlab code for stochastic simulation models. (ZIP) [file pone.0073216.s007.zip › Matlab SI/Stop_2/RUNTHIS_2.m]

figure ; hold on ;

varr =[3 4 5 6] ;

%varr = 4 ; % this is for the single curve plot

for j=1:1:length(varr)
    load(['E',num2str(varr(j))]) ;
    plot(E(:,1) , E(:,3),'k','linewidth',2) ;
end

grid on ;

set(gca,'FontSize',14) ;


axis([0 6 0 1.6])

axis([0 6 0 0.8]) % also just for single curve plot
