# Supplementary material for: A Mechanism for Value-Sensitive Decision-Making
Source: PLoS One. 2013 Sep 2;8(9):e73216. doi: 10.1371/journal.pone.0073216 (PMC3759446; doi:10.1371/journal.pone.0073216)
Supplement: Matlab Code S1 — Matlab code for stochastic simulation models. (ZIP) [file pone.0073216.s007.zip › Matlab SI/Stop_2/RUNTHIS_3.m]

figure ; hold on ;


%% Range to 8 Eb

sarr = [1 2  4  8] ; 


for j=1:1:length(sarr)
    load(['Eb',num2str(sarr(j))]) ;
    plot(Eb(:,2) , Eb(:,3),'k','linewidth',2) ;
end

grid on ;

set(gca,'FontSize',14) ;

axis([0 8 0 2.5])


%% COMBINATION OF Eb and Eb100 to range to 100
% 
% sarr = [1 2  4  8] ;
% for j=1:1:length(sarr)
%     load(['Eb',num2str(sarr(j))]) ;
%     temp1=Eb(:,2); temp2=Eb(:,3); 
%     load(['EbH',num2str(sarr(j))]) ;
%     temp1=[temp1;Eb(:,2)]; temp2=[temp2;Eb(:,3)];
%     plot(temp1 , temp2,'k','linewidth',2) ;
% end
% 
% grid on ;
% set(gca,'FontSize',14) ;
