# Supplementary material for: A Mechanism for Value-Sensitive Decision-Making
Source: PLoS One. 2013 Sep 2;8(9):e73216. doi: 10.1371/journal.pone.0073216 (PMC3759446; doi:10.1371/journal.pone.0073216)
Supplement: Matlab Code S1 — Matlab code for stochastic simulation models. (ZIP) [file pone.0073216.s007.zip › Matlab SI/Stop_2/RUNTHIS_1.m]

clc; clear; close all ; 


n=4 ; 

%s= 1; dn=0 ;   % FIG a
%s= 2; dn=0.4 ; % FIG c 
%s= 4; dn=0 ;   % FIG b
s= 5; dn=0.4 ; % FIG d

nA=n+dn/2 ; nB=n-dn/2 ; 
temp =exprnd(1,40,3) ; x0in=temp./( kron(temp*ones(3,1),ones(1,3))) ;
phase_port_stop(s,nA,nB,x0in) ; 
movefile('f2.png','fig2_asymD.png');
delete('f1.png') ; 
