# Supplementary material for: A Mechanism for Value-Sensitive Decision-Making
Source: PLoS One. 2013 Sep 2;8(9):e73216. doi: 10.1371/journal.pone.0073216 (PMC3759446; doi:10.1371/journal.pone.0073216)
Supplement: Matlab Code S1 — Matlab code for stochastic simulation models. (ZIP) [file pone.0073216.s007.zip › Matlab SI/README.txt]

Supplementary Matlab Code for Pais et al. 'Value-Sensitive Decision-Making in a Model of Collective Choice'

All folders are associated with figures from the main paper and Supplementary Information. Most folders contain one or more 'RUNTHIS[...].m' files, which should be run in Matlab. Directory contents are as follows:

Stop_1: Generates components of figure 2 in the main text
Stop_2: Generates components of figure 1 (manifold approximations) and 4 (Middle and Right)
Stop_Energy: Generates figure S6 (run 'energy.m')
Stop_ER_DT: Generates figure 6 (run 'erdt_plot_curves.m')
Stop_FPlocs: Generates figure 5
Stop_Stochastic: Generates stochastic figures (3 and S3) and movies
Stop_Timescale: Generates components of figure 1
