# Supplementary material for: A Mechanism for Value-Sensitive Decision-Making
Source: PLoS One. 2013 Sep 2;8(9):e73216. doi: 10.1371/journal.pone.0073216 (PMC3759446; doi:10.1371/journal.pone.0073216)
Supplement: Matlab Code S1 — Matlab code for stochastic simulation models. (ZIP) [file pone.0073216.s007.zip › Matlab SI/Stop_Timescale/RUNTHIS.m]

clc; clear; close all ; 

n=10 ; 
dn=0 ;
s=10 ;


 

nA=n+dn/2 ; nB=n-dn/2 ; 
temp =exprnd(1,40,3) ; x0in=temp./( kron(temp*ones(3,1),ones(1,3))) ;
phase_port_stop(s,nA,nB,x0in,1,0,0);
%phase_port_stop(s,nA,nB,0,1,0,0) ;  %without phase portrait trajectories
movefile('f2.png','time.png');
delete('f1.png') ; 
