# Supplementary material for: A Mechanism for Value-Sensitive Decision-Making
Source: PLoS One. 2013 Sep 2;8(9):e73216. doi: 10.1371/journal.pone.0073216 (PMC3759446; doi:10.1371/journal.pone.0073216)
Supplement: Matlab Code S1 — Matlab code for stochastic simulation models. (ZIP) [file pone.0073216.s007.zip › Matlab SI/Stop_ER_DT/erdt_plot_curves.m]

clear ; 

load case4

figure ; 
[AX,H1,H2]=plotyy(z_arr,DT_arr,z_arr,ER_arr) ; 
%set(get(AX(1),'Ylabel'),'String','DT') 
%set(get(AX(2),'Ylabel'),'String','ER') 
%xlabel('z','fontsize',14); grid on;
set(AX(1),'fontsize',16)
set(AX(2),'fontsize',16)

set(H1,'linewidth',2)
set(H2,'linewidth',2)
grid on;
set(AX(1),'ylim',[0 6])
set(AX(1),'YTick',0:1:6)
set(AX(2),'ylim',[0 .6])
set(AX(2),'YTick',0:.1:.6)
print -dpng case4
