# Supplementary material for: A Mechanism for Value-Sensitive Decision-Making
Source: PLoS One. 2013 Sep 2;8(9):e73216. doi: 10.1371/journal.pone.0073216 (PMC3759446; doi:10.1371/journal.pone.0073216)
Supplement: Matlab Code S1 — Matlab code for stochastic simulation models. (ZIP) [file pone.0073216.s007.zip › Matlab SI/Stop_ER_DT/ternplot.m]

% TERNPLOT plot ternary phase diagram
%   TERNPLOT(A, B) plots ternary phase diagram for three components.  C is calculated
%      as 1 - A - B.
%
%   TERNPLOT(A, B, C) plots ternary phase data for three components A B and C.  If the values 
%       are not fractions, the values are normalised by dividing by the total.
%
%   TERNPLOT(A, B, C, LINETYPE) the same as the above, but with a user specified LINETYPE (see PLOT
%       for valid linetypes).
%   
%   NOTES
%   - An attempt is made to keep the plot close to the default plot type.  The code has been based largely on the
%     code for POLAR.       
%   - The regular TITLE and LEGEND commands work with the plot from this function, as well as incrimental plotting
%     using HOLD.  Labels can be placed on the axes using TERNLABEL
%
%   See also TERNLABEL PLOT POLAR

%       b
%      / \
%     /   \
%    c --- a 

% Author: Carl Sandrock 20020827

% To do

% Modifications

% Modifiers
% CS Carl Sandrock

function handles = ternplot(A, B, C, varargin)

majors = 5;

% if nargin < 3
%     C = 1 - (A+B);
% end;
% 
% [fA, fB, fC] = fractions(A, B, C);

fA=A ; fB=B ; fC=C;

[x, y] = terncoords(fA, fB, fC);

% Sort data points in x order
%[x, i] = sort(x);
%y = y(i);

% Make ternary axes
[hold_state, cax, next] = ternaxes(majors);

% plot data
q = plot(x, y, varargin{:});
if nargout > 0
    hpol = q;
end
if ~hold_state
    set(gca,'dataaspectratio',[1 1 1]), axis off; set(cax,'NextPlot',next);
end
