# Supplementary material for: A Mechanism for Value-Sensitive Decision-Making
Source: PLoS One. 2013 Sep 2;8(9):e73216. doi: 10.1371/journal.pone.0073216 (PMC3759446; doi:10.1371/journal.pone.0073216)
Supplement: Matlab Code S1 — Matlab code for stochastic simulation models. (ZIP) [file pone.0073216.s007.zip › Matlab SI/Stop_ER_DT/test_script.m]

ca= 1 ; %which case
dt=0.001 ; k=0.2 ;

%matlabpool open
if ca==1
    v=4;dv=.5 ; s=3 ;
elseif ca==2
    v=4;dv=.5 ; s=6 ;
else
    v=4;dv=1 ; s=6 ;
end


nA=v+dv/2 ; nB=v-dv/2 ; 
plotting=0 ;
pts=500 ; %number of stochastic trajectories


A=(nA+nB)/(nA*nB) ; B=nA+nB ;
alph_star= (-(A+B) + sqrt((A+B)^2-8*(B+s)*(-B)) )/(4*(B+s)) ;
z_max=0.4 ; %(1-alph_star) ;

%test1(nA,nB,s) ; %get deterministic trajectories plot
%print -dpng test1
%close all; 


numvals=20 ;
z_arr = linspace(0.01,z_max,numvals) ; 

DT_arr = 0*z_arr ;
ER_arr = 0*z_arr ; 

%parfor m=1:1:length(z_arr) 
for m=1:1:length(z_arr) 
    tic
    [ER_arr(m) , DT_arr(m)] = test2(z_arr(m),plotting,pts,nA,nB,s,k,dt);
    
    if plotting==1
         name=['test2_',num2str(m,'%04d')] ; 
         print('-dpng',name);
         close all;
    end
    
    toc
    m
end


%matlabpool close
