# Supplementary material for: A Mechanism for Value-Sensitive Decision-Making
Source: PLoS One. 2013 Sep 2;8(9):e73216. doi: 10.1371/journal.pone.0073216 (PMC3759446; doi:10.1371/journal.pone.0073216)
Supplement: Matlab Code S1 — Matlab code for stochastic simulation models. (ZIP) [file pone.0073216.s007.zip › Matlab SI/Stop_ER_DT/test2.m]

%function to get ER and DT for the stochastic stop signal model

%outputs: ER = error rate, DT = mean reaction time

%inputs:  z  = threshold, in [0,1-alph_star]
%         plotting = 1 if you want to plot trajectories, 0 otherwise
%         pts = number of trajectories
%         nA, nB, s = parameters of model
%         k = noise intensity
%         dt = step size


function [ER,DT]=test2(z,plotting,pts,nA,nB,s,k,dt)

%%%%%%%%%%%%%%%%%%%%%%%
%parameters
if nargin==0
    pts=50 ;
    nA=5 ; nB=4 ; s=5 ; k=0.25 ;
    dt=0.001 ;
    A=(nA+nB)/(nA*nB) ; B=nA+nB ;
    alph_star= (-(A+B) + sqrt((A+B)^2-8*(B+s)*(-B)) )/(4*(B+s)) ;
    z=(1-alph_star)/2 ;
    plotting=1;
end
%%%%%%%%%%%%%%%%%%%%%%%


%get starting point for simuations
A=(nA+nB)/(nA*nB) ; B=nA+nB ;
alph_star= (-(A+B) + sqrt((A+B)^2-8*(B+s)*(-B)) )/(4*(B+s)) ;

%%%%%%%%%%%%%%%%%%%%%%%

%analytical fixed points
syms x1 x2 real ;
xU = 1-x1-x2 ;
f1= -1/nA * x1 + nA*xU*(x1+1) - s*x1*x2 ;
f2= -1/nB * x2 + nB*xU*(x2+1) - s*x1*x2 ;
vfield = [f1 ; f2 ; -f1-f2] ;
[x1eq, x2eq] = solve(vfield(1),vfield(2)) ;  %fixed points
x1eq = eval(x1eq)  ;x2eq=eval(x2eq) ;
[af,bf]=terncoords(x1eq,x2eq) ;

%determine stability of fixed points
J = jacobian(vfield, [x1,x2]) ;  J=J(1:2,1:2) ;
stability= zeros(1,length(x1eq)) ; %stability=1 when fixed pt is stable
for m=1:1:length(x1eq)
    Jac = subs(J,{x1,x2},{x1eq(m),x2eq(m)}) ; d = eig(Jac) ;
    if sum( ~(d<0)) == 0
        stability(m) =1 ;
    end
end

%%%%%%%%%%%%%%%%%%%%%%%


%allocate trajectory cell array and compute DT and ER
trajs= cell(pts); %cell array to store trajectories
x0=alph_star*[1;1] ; %inital condition
DT_arr = zeros(1,pts) ; ER_data = zeros(1,pts) ; %allocate DT, ER data arrays

for m=1:1:pts
    [x_arr]=get_traj_stochastic(nA,nB,s,k,dt,x0,z);
    trajs{m}=x_arr;
    val = x_arr(1,end)-x_arr(2,end) ;
    ER_data(m)=(sign(nA-nB)~=sign(val)) ;
    DT_arr(m) = dt*(length(x_arr(1,:))-1);
end
DT=mean(DT_arr) ;
ER=sum(ER_data)/length(ER_data) ;


%%%%%%%%%%%%%%%%%%%%%%%


%plot trajectories if plotting=1
if plotting==1
    f1=figure ;
    set(f1,'units','inches','position',[1 1 8 8]);
    clf('reset');
    ternaxes(5); ternlabel('\Psi_A','\Psi_B','\Psi_U');
    for n=1:1:length(x1eq)
        if stability(n)==1
            plot(af(n),bf(n),'ok','MarkerSize',10,'MarkerFaceColor','k') ; %star marker for stable
        else
            plot(af(n),bf(n),'ok','MarkerSize',10,'linewidth',2) ; %hollow marker unstable
        end
    end
    
    %plot the \dot {\psi_U}=0 curve
    syms a b ;
    ansr=solve('-a/nA -b/nB + (1-a-b)*(nA+nB+nA*a+nB*b)-2*s*a*b=0' ,'b') ;
    ansr=subs(ansr) ; f=matlabFunction(ansr);a=linspace(0,1) ;data=f(a) ;
    [a1,b1]=terncoords(a , data(2,:)); plot(a1,b1,'m--','linewidth',2) ;
    
    %plot thresholds
    temp=linspace(0,1-(alph_star+z)) ;
    [a1,b1]=terncoords(alph_star+z+0*temp , temp) ; plot(a1,b1,'k--','linewidth',2) ;
    [a1,b1]=terncoords(temp,alph_star+z+0*temp ) ; plot(a1,b1,'k--','linewidth',2) ;
    
    %stochastic trajectories
    for m=1:1:pts
        x_arr=trajs{m} ; val = x_arr(1,end)-x_arr(2,end);
        [a1,b1]=terncoords(x_arr(1,:) , x_arr(2,:)) ;
        
        if val>0
            plot(a1,b1) ;
        else
            plot(a1,b1,'r') ;
        end
    end
    
    %plot stochastic sims starting point
    [a1,b1]=terncoords(alph_star , alph_star) ;  plot(a1,b1,'ks','MarkerSize',12,'linewidth',2) ;
    
    axis equal ; axis([0 1 0 1]) ;
    str=['nA=',num2str(nA),'  nB=',num2str(nB),'  s=',num2str(s),'  k=',num2str(k),'  z=',num2str(z)];
    annotation('textbox',[.6 .85 .1 .1],'string',str);
end


end
