# Supplementary material for: A Mechanism for Value-Sensitive Decision-Making
Source: PLoS One. 2013 Sep 2;8(9):e73216. doi: 10.1371/journal.pone.0073216 (PMC3759446; doi:10.1371/journal.pone.0073216)
Supplement: Matlab Code S1 — Matlab code for stochastic simulation models. (ZIP) [file pone.0073216.s007.zip › Matlab SI/Stop_ER_DT/sim_points.m]

% monte-carlo simulations of 2-dimensional (planar) SDE's 
% SDE's are of the form dx = A dt + B_hat dW where A is a 2x1 vector and B
% is a 2x2 matrix


function [x_arr] = sim_points(dt,steps,x0,nA,nB,s,k)

if nargin==0
%parameters
dt = .02 ;
steps = 1000 ;
x0= [.2;.2] ; 

nA=5 ; nB=5 ; s=5 ; 
k=0.1 ; 
end


t=linspace(0,dt*steps,steps) ;

%allocate
dW_arr = sqrt(dt)*randn(2,steps) ; 
x_arr = 0*dW_arr ; 


%initial condition
x_arr(:,1) = x0 ; 

%setup A and B_hat
syms x1 x2 real ; xU = 1-x1-x2 ; 


f1= -1/nA * x1 + nA*xU*(x1+1) - s*x1*x2 ; 
f2= -1/nB * x2 + nB*xU*(x2+1) - s*x1*x2 ; 
A = [f1 ; f2 ] ; 
A_fn = matlabFunction(A) ;

B_hat = k*[sqrt(xU^2+x1^2+x1^2*xU^2) 0 ; 0 sqrt(xU^2+x2^2+x2^2*xU^2) ] ; 

B_hat_fn = matlabFunction(B_hat) ; 

%iterate to get trajectory
for m=2:1:steps
   x_arr(:,m) = x_arr(:,m-1) + A_fn(x_arr(1,m-1),x_arr(2,m-1)) * dt + B_hat_fn(x_arr(1,m-1),x_arr(2,m-1))*dW_arr(:,m-1) ; 
end

%plotting
% figure(1) ;
% hold all;
% plot(x_arr(1,:) , x_arr(2,:)) ; 
% axis([0 1 0 1]) ;


end
