# Supplementary material for: A Mechanism for Value-Sensitive Decision-Making
Source: PLoS One. 2013 Sep 2;8(9):e73216. doi: 10.1371/journal.pone.0073216 (PMC3759446; doi:10.1371/journal.pone.0073216)
Supplement: Matlab Code S1 — Matlab code for stochastic simulation models. (ZIP) [file pone.0073216.s007.zip › Matlab SI/Stop_ER_DT/test1.m]

%Show deterministic trajectories and slow manifold


function []=test1(nA,nB,s)

if nargin==0
    nA=8.5 ; nB=.5 ; s=5 ;
end


%parameters
pts=50 ;tf=5;


%initial conditions
temp =exprnd(1,pts,3) ;
x0in=temp./( kron(temp*ones(3,1),ones(1,3))) ;
x0in = x0in(:,1:2)';

%analytical fixed points
syms x1 x2 real ;
xU = 1-x1-x2 ;
f1= -1/nA * x1 + nA*xU*(x1+1) - s*x1*x2 ;
f2= -1/nB * x2 + nB*xU*(x2+1) - s*x1*x2 ;
vfield = [f1 ; f2 ; -f1-f2] ;
[x1eq, x2eq] = solve(vfield(1),vfield(2)) ;  %fixed points
x1eq = eval(x1eq)  ;x2eq=eval(x2eq) ;

%determine stability
J = jacobian(vfield, [x1,x2]) ;  J=J(1:2,1:2) ;

stability= zeros(1,length(x1eq)) ; %stability=1 when fixed pt is stable

for m=1:1:length(x1eq)
    Jac = subs(J,{x1,x2},{x1eq(m),x2eq(m)}) ; d = eig(Jac) ;
    if sum( ~(d<0)) == 0
        stability(m) =1 ;
    end
end
[af,bf]=terncoords(x1eq,x2eq) ;


f1=figure ;
set(f1,'units','inches','position',[1 1 8 8]);
ax1=gca;
clf('reset')
ternaxes(5); ternlabel('\Psi_A','\Psi_B','\Psi_U');
for n=1:1:length(x1eq)
    if stability(n)==1
        plot(af(n),bf(n),'ok','MarkerSize',10,'MarkerFaceColor','k') ; %star marker for stable
    else
        plot(af(n),bf(n),'ok','MarkerSize',10,'linewidth',2) ; %hollow marker unstable
    end
end

%plot trajectories
for k=1:1:pts
    [~,X] = get_traj_stop(x0in(:,k),s,nA,nB,tf);
    [a,b]=terncoords(X(:,1) , X(:,2));
    plot(a,b) ; 
end


%plot the \dot {\psi_U}=0 curve
syms a b ; 
ansr=solve('-a/nA -b/nB + (1-a-b)*(nA+nB+nA*a+nB*b)-2*s*a*b=0' ,'b') ;
ansr=subs(ansr) ; f=matlabFunction(ansr);a=linspace(0,1) ;data=f(a) ;
[a1,b1]=terncoords(a , data(2,:)); plot(a1,b1,'m--','linewidth',2) ;


%plot stochastic sims starting point
A=(nA+nB)/(nA*nB) ; B=nA+nB ; 
alph_star= (-(A+B) + sqrt((A+B)^2-8*(B+s)*(-B)) )/(4*(B+s)) ;
[a1,b1]=terncoords(alph_star , alph_star) ; plot(a1,b1,'ks','MarkerSize',12,'linewidth',2) ; 


%plot thresholds
z=(1-alph_star)/2 ;  temp=linspace(0,1-(alph_star+z)) ; 
[a1,b1]=terncoords(alph_star+z+0*temp , temp) ; plot(a1,b1,'k--','linewidth',2) ; 
[a1,b1]=terncoords(temp,alph_star+z+0*temp ) ; plot(a1,b1,'k--','linewidth',2) ; 


axis equal ; axis([0 1 0 1]) ;
str=['nA=',num2str(nA),'  nB=',num2str(nB),'  s=',num2str(s)];
annotation('textbox',[.6 .85 .1 .1],'string',str);


end
