# Supplementary material for: A Mechanism for Value-Sensitive Decision-Making
Source: PLoS One. 2013 Sep 2;8(9):e73216. doi: 10.1371/journal.pone.0073216 (PMC3759446; doi:10.1371/journal.pone.0073216)
Supplement: Matlab Code S1 — Matlab code for stochastic simulation models. (ZIP) [file pone.0073216.s007.zip › Matlab SI/Stop_ER_DT/phase_port_stop.m]

%phase portrait plotting for 2D system

function []=phase_port_stop(s,nA,nB,x0in)
%% Parameters and symbolic equations
if nargin ==0 
    s=20;
    nA=10;
    nB=10; 
    temp =exprnd(1,40,3) ; x0in=temp./( kron(temp*ones(3,1),ones(1,3))) ;
end

 
syms x1 x2 real ;
xU = 1-x1-x2 ; 
f1= -1/nA * x1 + nA*xU*(x1+1) - s*x1*x2 ; 
f2= -1/nB * x2 + nB*xU*(x2+1) - s*x1*x2 ; 
vfield = [f1 ; f2 ; -f1-f2] ; 
vfieldn = matlabFunction(vfield) ;


%% SET UP FIGURE PROPERTIES
w=5 ; x=0.03*w ; %w in inches is width of each fig
close all; 
f1=figure('Visible','off') ;  clf; 
set(f1,'units','inches','position',[1 1 w+2*x w+2*x]);
simple_triangle;ax1=gca; 
set(ax1,'units','inches','pos',[x x w w]) ; 


 f2=figure('Visible','off') ;  clf; 
 set(f2,'units','inches','position',[1 1 w+2*x w+2*x]);
 simple_triangle;ax2=gca; 
 set(ax2,'units','inches','pos',[x x w w]) ;


%% NULLCLINES

colors=['g','r','m'] ;
hold on;
for k=1:1:3
    nlpts = nullcline_points(vfield(k),10000) ;
    [a,b]=terncoords(nlpts(1,:),nlpts(2,:)) ; 
    plot(ax1,a,b,['.',colors(k)],'MarkerSize',6) ;
end


%% FIXED POINTS
[x1eq, x2eq] = solve(vfield(1),vfield(2)) ;  %fixed points
x1eq = eval(x1eq)  ;x2eq=eval(x2eq) ;

%determine stability
J = jacobian(vfield, [x1,x2]) ;  J=J(1:2,1:2) ; 

stability= zeros(1,length(x1eq)) ; %stability=1 when fixed pt is stable

for k=1:1:length(x1eq)
    Jac = subs(J,{x1,x2},{x1eq(k),x2eq(k)}) ; d = eig(Jac) ;
    if sum( ~(d<0)) == 0
        stability(k) =1 ;
    end
end
[af,bf]=terncoords(x1eq,x2eq) ;


for n=1:1:length(x1eq)
    if stability(n)==1 
        plot(ax1,af(n),bf(n),'ok','MarkerSize',10,'Markerfacecolor','k') ; %star marker for stable
    else
        plot(ax1,af(n),bf(n),'ok','MarkerSize',10,'linewidth',2) ; %hollow marker unstable
    end
end


%% VECTOR FIELD

divs = 20 ;  pts = (divs+1)*(divs+2)/2 ;
P = zeros(2,pts) ; k=1 ; %points where to compute vfield
V = 0*P ;  %vector field at point
for i=0:1:divs
    for j =0:1:i
        P(1,k) = 1/divs*j ; P(2,k) = 1/divs*(divs-i) ;
        vtemp=vfieldn(P(1,k),P(2,k)) ; V(1,k)=vtemp(1) ; V(2,k)=vtemp(2) ;
        k=k+1 ;
    end
end

[a,b]=terncoords(P(1,:),P(2,:)) ;
[u,v]=terncoords(V(1,:),V(2,:)) ;

scale =1 ;
quiver(ax1,a,b,u,v,scale,'color',0.5*ones(1,3)) ;


%% NORM OF Vfield PLOT COLOR 
 
pts=200;  
[ix,iy]=meshgrid(linspace(0,1,pts) , linspace(0,1,pts)) ;
aa=[0 .5 1] ; bb=[0 sqrt(3)/2 0] ;  %triangle coordinates
%transformations
x_coord = (1-ix).*(iy*aa(2) + (1-iy)*aa(3)) ;
y_coord = (1-ix).*(iy*bb(2) + (1-iy)*bb(3)) ;
p1 = x_coord-y_coord*cotd(60) ; p2 = y_coord/sind(60) ;

z=0*p1 ;

for i=1:1:pts
    for j=1:1:pts
        
        xin=[p1(i,j) ; p2(i,j) ; 1-p1(i,j)-p2(i,j)];
        vf = vfieldn(p1(i,j) , p2(i,j)) ;        
        z(i,j) = norm(vf) ; %plot norm of vector field
        
    end
end
pcolor(ax2,x_coord,y_coord,z); axis equal; shading interp ; alpha(.5) ; 


%% VECTOR FIELD AND TRAJS and FPS

quiver(ax2,a,b,u,v,scale,'color',0.5*ones(1,3)) ;

[d1,~]=size(x0in);  
for k=1:1:d1
        x0=x0in(k,:); 
        tf=500;
        [~,X] = get_traj_stop(x0,s,nA,nB,tf);
        [a,b]=terncoords(X(:,1),X(:,2)) ; 
        plot(ax2,a,b,'k','linewidth',1) ; 
end

for n=1:1:length(x1eq)
    if stability(n)==1 
        plot(ax2,af(n),bf(n),'ok','MarkerSize',10,'Markerfacecolor','k') ; %star marker for stable
    else
        plot(ax2,af(n),bf(n),'ok','MarkerSize',10,'linewidth',2) ; %hollow marker unstable
    end
end


%% ANALYTICAL SLOW MANIFOLD CASE (b) 

z=linspace(1/2,2) ; zhat = sqrt(z) + 1./sqrt(z) ; 
d=s/nA ;  D = d^2*zhat.^4 + 36 + 4 * d * zhat.^2 - 4 *d^2 * zhat.^2 ; 
y = ( (d*zhat.^2+6+sqrt(D))./(2*zhat*(2+d)) ).^2 ;
psiA = sqrt(y.*z) - 1 ; 
psiB = sqrt(y./z) - 1 ; 
[a,b]=terncoords(psiA,psiB) ; 
plot(ax2,a,b,'m--','linewidth',4) ; 


%% PRINTING 
 an=annotation(f1,'textbox',[x .8 .1 .1],'string',['s   = ',num2str(s,'%5.1f'),char(10), 'n_A = ',num2str(nA,'%5.1f'), char(10), 'n_B = ',num2str(nB,'%5.1f')],'FontSize',15);
 set(an,'LineStyle','none','FitBoxToText','on') ;

 an=annotation(f2,'textbox',[x .8 .1 .1],'string',['s   = ',num2str(s,'%5.1f'),char(10), 'n_A = ',num2str(nA,'%5.1f'), char(10), 'n_B = ',num2str(nB,'%5.1f')],'FontSize',15);
 set(an,'LineStyle','none','FitBoxToText','on') ;
 an=annotation(f2,'textbox',[0 0 .1 .1],'string','U','FontSize',15); set(an,'LineStyle','none','FitBoxToText','on') ;
 an=annotation(f2,'textbox',[.45 .85 .1 .1],'string','B','FontSize',15); set(an,'LineStyle','none','FitBoxToText','on') ;
 an=annotation(f2,'textbox',[.95 0 .1 .1],'string','A','FontSize',15); set(an,'LineStyle','none','FitBoxToText','on') ;

set(ax1,'units','inches','pos',[x x w w]) ;
set(ax2,'units','inches','pos',[x x w w]) ;

axis(ax1,[0 1 0 sqrt(3)/2])
axis(ax2,[0 1 0 sqrt(3)/2])
set(f1,'PaperPositionMode','auto');
set(f2,'PaperPositionMode','auto');

print(f1,'-r300','-dpng','f1.png') ; 
print(f2,'-r300','-dpng','f2.png') ; 
set(f2,'Visible','on') ; 
set(f1,'Visible','on') ; 


end
