# Supplementary material for: A Mechanism for Value-Sensitive Decision-Making
Source: PLoS One. 2013 Sep 2;8(9):e73216. doi: 10.1371/journal.pone.0073216 (PMC3759446; doi:10.1371/journal.pone.0073216)
Supplement: Matlab Code S1 — Matlab code for stochastic simulation models. (ZIP) [file pone.0073216.s007.zip › Matlab SI/Stop_ER_DT/ternlabel.m]

% TERNLABEL label ternary phase diagram
%   TERNLABEL('ALABEL', 'BLABEL', 'CLABEL') labels a ternary phase diagram created using TERNPLOT
%   
%   H = TERNLABEL('ALABEL', 'BLABEL', 'CLABEL') returns handles to the text objects created.
%   with the labels provided.  TeX escape codes are accepted.
%
%   See also TERNPLOT

% Author: Carl Sandrock 20020827

% To Do

% Modifications

% Modifiers

function h = ternlabel(A, B, C)
r(1) = text(0.5, -0.05, A, 'horizontalalignment', 'center');
r(2) = text(1-0.45*sin(deg2rad(30)), 0.5, B, 'rotation', -60, 'horizontalalignment', 'center');
r(3) = text(0.45*sin(deg2rad(30)), 0.5, C, 'rotation', 60, 'horizontalalignment', 'center');

if nargout > 0
    h = r;
end;
