# Supplementary material for: A Mechanism for Value-Sensitive Decision-Making
Source: PLoS One. 2013 Sep 2;8(9):e73216. doi: 10.1371/journal.pone.0073216 (PMC3759446; doi:10.1371/journal.pone.0073216)
Supplement: Matlab Code S1 — Matlab code for stochastic simulation models. (ZIP) [file pone.0073216.s007.zip › Matlab SI/Stop_ER_DT/density_pts.m]

%plot points to show density of stochastic process


function [Data]=density_pts()


%parameters

pts=200 ;

steps=300;
dt=0.02 ;
%nA=5 ; nB=5 ; s=15 ;
%nA=5 ; nB=1.3 ; s=5 ;
nA=5 ; nB=5 ; s=5 ;
k=0.01 ;


Data= zeros(2,steps,pts) ;


%initial conditions
temp =exprnd(1,pts,3) ; x0in=temp./( kron(temp*ones(3,1),ones(1,3))) ;
x0in = x0in(:,1:2)';

%analytical fixed points
syms x1 x2 real ;
xU = 1-x1-x2 ;
f1= -1/nA * x1 + nA*xU*(x1+1) - s*x1*x2 ;
f2= -1/nB * x2 + nB*xU*(x2+1) - s*x1*x2 ;
vfield = [f1 ; f2 ; -f1-f2] ;
[x1eq, x2eq] = solve(vfield(1),vfield(2)) ;  %fixed points
x1eq = eval(x1eq)  ;x2eq=eval(x2eq) ;

%determine stability
J = jacobian(vfield, [x1,x2]) ;  J=J(1:2,1:2) ;

stability= zeros(1,length(x1eq)) ; %stability=1 when fixed pt is stable

for m=1:1:length(x1eq)
    Jac = subs(J,{x1,x2},{x1eq(m),x2eq(m)}) ; d = eig(Jac) ;
    if sum( ~(d<0)) == 0
        stability(m) =1 ;
    end
end
[af,bf]=terncoords(x1eq,x2eq) ;


for m=1:1:pts
    x0 = x0in(:,m) ;
    Data(:,:,m) = sim_points(dt,steps,x0,nA,nB,s,k) ;
    m
end


% figure;
% hold all ;
% axis equal
% axis([0 1 0 1])
% for m=1:1:pts
%     plot(Data(1,:,m),Data(2,:,m));
% end

f1=figure ;
set(f1,'units','inches','position',[1 1 8 8]);
ax1=gca;

for m=1:1:steps
    clf('reset')
    ternaxes(5); ternlabel('\Psi_A','\Psi_B','\Psi_U');
    
    if m==steps
        for n=1:1:pts
            [a,b]=terncoords(squeeze(Data(1,:,n)) , squeeze(Data(2,:,n)) ) ;
            plot(a,b,'Color',[0.6,0.6,0.6]) ;
        end
    end
    
    [a,b]=terncoords(squeeze(Data(1,m,:)) , squeeze(Data(2,m,:)) ) ;
    plot(a,b ,'ob','MarkerFaceColor','b') ;
    axis equal ; axis([0 1 0 1]) ;
    str=['nA=',num2str(nA),'  nB=',num2str(nB),'  s=',num2str(s),'  k=',num2str(k)];
    annotation('textbox',[.6 .85 .1 .1],'string',str);
    for n=1:1:length(x1eq)
        if stability(n)==1
            plot(af(n),bf(n),'ok','MarkerSize',10,'MarkerFaceColor','k') ; %star marker for stable
        else
            plot(af(n),bf(n),'ok','MarkerSize',10,'linewidth',2) ; %hollow marker unstable
        end
    end
    frametitle=[num2str(m,'%06d'),'.png'];
    print -dpng f1
    movefile('f1.png',frametitle); 
    %pause(0.1) ;
end


end
