# Supplementary material for: A Mechanism for Value-Sensitive Decision-Making
Source: PLoS One. 2013 Sep 2;8(9):e73216. doi: 10.1371/journal.pone.0073216 (PMC3759446; doi:10.1371/journal.pone.0073216)
Supplement: Matlab Code S1 — Matlab code for stochastic simulation models. (ZIP) [file pone.0073216.s007.zip › Matlab SI/Stop_ER_DT/get_traj_stochastic.m]

%get stochastic trajectories of stop signal model using simple
%Euler-Mayurama method. (higher order method needed? - Milstein)
%Trajectories are continued until they reach the threshold given by z

%inputs nA,nB,s = ODE parameters
%       k = noise intensity
%       dt = time step for EM method
%       x0 = initial condition
%       z  = threshold

%output x_arr matrix with two columns [Psi_A Psi_B]

function [x_arr]=get_traj_stochastic(nA,nB,s,k,dt,x0,z)

%initial condition
x_arr=x0 ;

while x_arr(1,end)-x0(1) <z && x_arr(2,end)-x0(2) <z
    x1=x_arr(1,end) ; x2=x_arr(2,end) ; xU=1-x1-x2 ;
    
    f1= -1/nA * x1 + nA*xU*(x1+1) - s*x1*x2 ;
    f2= -1/nB * x2 + nB*xU*(x2+1) - s*x1*x2 ;
    
    A = [f1 ; f2 ] ;
    
    B_hat = k*[sqrt(xU^2+x1^2+x1^2*xU^2) 0 ;
        0 sqrt(xU^2+x2^2+x2^2*xU^2) ] ;
    
    x_arr(:,end+1) = x_arr(:,end) + A* dt + B_hat*sqrt(dt)*randn(2,1)  ;
end
end
