# Supplementary material for: A Mechanism for Value-Sensitive Decision-Making
Source: PLoS One. 2013 Sep 2;8(9):e73216. doi: 10.1371/journal.pone.0073216 (PMC3759446; doi:10.1371/journal.pone.0073216)
Supplement: Matlab Code S1 — Matlab code for stochastic simulation models. (ZIP) [file pone.0073216.s007.zip › Matlab SI/Stop_Energy/energy.m]

function []=energy()

V=[1 2 4 10 20];


close all; 


S = linspace(0,30) ;
eg=0*S ;
for k=1:1:length(V)
    v=V(k) ;
    for j=1:1:length(S)
        s=S(j) ;
        eg(j) = quad(@fun,1/2,2) ;
    end
    plot(S,eg,'k','linewidth',2) ; hold on
end

set(gca,'fontsize',16) ; 
grid on


    function out=fun(x)
        
        xhat = sqrt(x) + 1./sqrt(x) ;
        d=s/v ;
        
        D = d^2*xhat.^4 + 36 + 4*d*xhat.^2 - 4*d^2*xhat.^2 ;
        
        z = ( (d*xhat.^2 + 6 + sqrt(D)) ./ (2*(2+d)*xhat) ).^2 ;
        
        yA = sqrt(x.*z)-1 ;
        yB = sqrt(z./x) -1 ;
        out = yA+yB ;
    end


print -dpng energy


end


%% CODE TRASH

% testing plot
% x=linspace(1/2,2) ;
% YA=0*x ;
% YB=0*x ;
% for j=1:1:length(x)
%    [YA(j) , YB(j)] = fun(x(j)) ;
% end
% plot(YA,YB)
