# Supplementary material for: A Mechanism for Value-Sensitive Decision-Making
Source: PLoS One. 2013 Sep 2;8(9):e73216. doi: 10.1371/journal.pone.0073216 (PMC3759446; doi:10.1371/journal.pone.0073216)
Supplement: Matlab Code S1 — Matlab code for stochastic simulation models. (ZIP) [file pone.0073216.s007.zip › Matlab SI/Stop_1/RUNTHIS.m]

clc; clear; close all ; 


n = linspace(1,6) ;

s = 4*n.^3./(n.^2-1).^2 ;


plot(s,n,'k','linewidth',2);
axis([0 4 1 6]) ;
set(gca,'FontSize',14) ; 
print -dpng fig1a


s=3; n=5 ; 
temp =exprnd(1,40,3) ; x0in=temp./( kron(temp*ones(3,1),ones(1,3))) ;
phase_port_stop(s,n,n,x0in) ; 
movefile('f2.png','fig1b.png');
delete('f1.png') ; 

s=2; n=1 ; 
temp =exprnd(1,40,3) ; x0in=temp./( kron(temp*ones(3,1),ones(1,3))) ;
phase_port_stop(s,n,n,x0in) ; 
movefile('f2.png','fig1c.png');
delete('f1.png') ; 

close all
