# Supplementary material for: A Mechanism for Value-Sensitive Decision-Making
Source: PLoS One. 2013 Sep 2;8(9):e73216. doi: 10.1371/journal.pone.0073216 (PMC3759446; doi:10.1371/journal.pone.0073216)
Supplement: Matlab Code S1 — Matlab code for stochastic simulation models. (ZIP) [file pone.0073216.s007.zip › Matlab SI/Stop_FPlocs/RUNTHIS.m]

%fixed point motion in projected coordinates

clc ; clear ; close all ;
ep=1e-6;
pts=100;
thresh=0.7 ; %threshold for threshold plots


choice=1 ; % 1:varying s  ;  2: varying v  ;   3: varying dv


switch choice
    
    
    case 1 %Varying s for constant n and dn
        
        
        S=linspace(ep,4,pts) ; ar=S  ; n=4 ; dn=0.1 ;
        xlab = '\sigma' ;
        ttl=['v=',num2str(n),' , ' , '\Delta v=',num2str(dn)] ;
        X1=NaN*zeros(3,length(S)) ;
        X2=NaN*zeros(3,length(S)) ;
        thresharr=zeros(1,length(S)) ;
        Stab=NaN*zeros(3,length(S)) ;
       
        for j=1:1:length(S)
            s=S(j) ;
            [x1eq,x2eq,stability]=get_fps(s,n,dn);
            nfp=length(x1eq) ;
            
            X1(1:nfp,j) = x1eq ;
            X2(1:nfp,j) = x2eq ;
            Stab(1:nfp,j) = stability ;
            thresharr(j) = thresh_point(s,n,thresh);
            j
            
        end
        
    case 2 %Varying n for constant s and dn
        
        N=linspace(0,6) ; ar=N ; s=4 ; dn=0.1 ;
        xlab='v' ;
        ttl=['\sigma=',num2str(s),' , ' , '\Delta v=',num2str(dn)] ;
        X1=NaN*zeros(3,length(S)) ;
        X2=NaN*zeros(3,length(S)) ;
        thresharr=zeros(1,length(S)) ;
        Stab=NaN*zeros(3,length(S)) ;
        
        
        for j=1:1:length(N)
            n=N(j) ;
            [x1eq,x2eq,stability]=get_fps(s,n,dn);
            nfp=length(x1eq) ;
            
            X1(1:nfp,j) = x1eq ;
            X2(1:nfp,j) = x2eq ;
            Stab(1:nfp,j) = stability ;
            thresharr(j) = thresh_point(s,n,thresh);
            j
        end
        
        
    case 3  %Varying dn for constant s and n
         
        s=4 ; n=4 ; DN=linspace(-2,2,pts) ; ar = DN ;
        xlab='\Delta v' ;
        ttl=['\sigma=',num2str(s),' , ' , 'v=',num2str(n)] ;
        X1=NaN*zeros(3,length(DN)) ;
        X2=NaN*zeros(3,length(DN)) ;
        thresharr=zeros(1,length(DN)) ;
        Stab=NaN*zeros(3,length(DN)) ;
        
        
        for j=1:1:length(DN)
            dn=DN(j) ;
            [x1eq,x2eq,stability]=get_fps(s,n,dn);
            nfp=length(x1eq) ;
            
            X1(1:nfp,j) = x1eq ;
            X2(1:nfp,j) = x2eq ;
            Stab(1:nfp,j) = stability ;
            thresharr(j) = thresh_point(s,n,thresh);
            
            j
        end
        
end


% PLOTTING
% transformed coordinates projected on U=0
figure; hold on;
C = (1/2 + 1/2*(X1-X2) );

Cthresh = (1/2 + 1/2*(thresharr-thresh) ); %threshold vector

for n=1:1:pts
    for m=1:1:3
        if Stab(m,n)==1
            plot(ar(n), C(m,n),'b.','MarkerSize',14) ;
        else
            plot(ar(n), C(m,n),'r.','MarkerSize',14) ;
        end
        
    end
end
plot(ar,Cthresh,'k--','linewidth',2) ;
plot(ar,1-Cthresh,'k--','linewidth',2) ;

set(gca,'FontSize',18) ;
%ylabel('Projected Equilibria','fontsize',14) ;
grid on
ylim([0 1]) ;
%xlabel(xlab,'fontsize',14) ;
%val=0.1 ;  line([val val],[0 1],'color','k','linewidth',2,'linestyle','--');
%title(ttl) ;
frametitle=[num2str(j,'%06d'),'b.png'];
print -dpng f1;
movefile('f1.png',frametitle);
